# Supplementary material for: Rhizophagus irregularis MUCL 41833 Improves Phosphorus Uptake and Water Use Efficiency in Maize Plants During Recovery From Drought Stress
Source: Front Plant Sci. 2019 Jul 16;10:897. doi: 10.3389/fpls.2019.00897 (PMC6646675; doi:10.3389/fpls.2019.00897)
Supplement: Supplementary file 1 [file Table_1.XLSX]

## Sheet:  Root parameters
			Water regime	Myco	Table	Plant number	Root fresh weight	Root dry weight	Root water content	P mg/kg	Pcontent (mg)
Myco	Water regime	Table	WW	NM	a	1	37.915	2.37435	93.7377	920.876	2.18648
NM	WW	a	MW	NM	a	2	24.95	2.17318	91.2899	876.321	1.90441
NM	MW	a	PW	NM	a	3	17.2	1.96629	88.5681	698.506	1.37347
NM	PW	a	WW	M	a	4	28.46	2.19252	92.2961	1156.5	2.53564
M	WW	a	MW	M	a	5	24.68	1.67462	93.2147	892.733	1.49499
M	MW	a	PW	M	a	6	14.51	1.14148	92.1332	1356.14	1.548
M	PW	a	WW	M	a	7	25.1	2.39415	90.4615	1202.87	2.87985
M	WW	a	WW	NM	b	10	26.13	1.42287	94.5547	1133.05	1.61218
NM	WW	b	MW	NM	b	11	23.5	1.96888	91.6218	902.092	1.77611
NM	MW	b	PW	NM	b	12	21.3	1.976	90.723	972.352	1.92137
NM	PW	b	WW	M	b	13	27.19	4.66211	82.8536	1205.83	5.62169
M	WW	b	MW	M	b	14	32.59	1.98096	93.9216	1506.84	2.98498
M	MW	b	PW	M	b	15	23.97	2.47803	89.662	1292.17	3.20203
M	PW	b	MW	NM	b	16	21.82	2.2539	89.6705	867.387	1.955
NM	MW	b	WW	NM	c	19	31.98	2.5744	91.95	866.632	2.23105
NM	WW	c	MW	NM	c	20	21.83	1.92756	91.1701	990.909	1.91004
NM	MW	c	PW	NM	c	21	23.9	1.16059	95.144	1176.78	1.36575
NM	PW	c	WW	M	c	22	44.76	2.69659	93.9754	975.859	2.63149
M	WW	c	MW	M	c	23	20.4	3.59331	82.3857	1609.05	5.78183
M	MW	c	PW	M	c	24	10.59	1.1908	88.7554	1456.07	1.73389
M	PW	c	PW	M	c	25	16.48	1.38739	91.5814	1267.79	1.75891
M	PW	c	WW	NM	d	28	29.51	2.63185	91.0815	798.654	2.10194
NM	WW	d	MW	NM	d	29	30.78	2.87675	90.6538	942.857	2.71236
NM	MW	d	PW	NM	d	30	15.73	1.46778	90.6689	1092.98	1.60426
NM	PW	d	WW	M	d	31	21.29	3.83267	81.9978	1271.58	4.87355
M	WW	d	MW	M	d	32	22.74	1.90644	91.6164	1186.21	2.26144
M	MW	d	PW	M	d	33	15.06	1.13652	92.4534	1554.28	1.76648
M	PW	d	PW	NM	d	34	14.65	2.03855	86.085	1077.71	2.19696
NM	PW	d	WW	NM	e	37	24.23	2.38034	90.1761	922.382	2.19558
NM	WW	e	MW	NM	e	38	16.21	1.71051	89.4478	921.739	1.57665
NM	MW	e	PW	NM	e	39	9.63	0.497922	94.8295	1589.97	0.791682
NM	PW	e	WW	M	e	40	35.47	3.34323	90.5745	1080.88	3.61363
M	WW	e	MW	M	e	41	18.75	1.46404	92.1918	1462	2.14043
M	MW	e	PW	M	e	42	16.91	2.09849	87.5903	1485.32	3.11693
M	PW	e	WW	NM	e	43	30.5	3.25728	89.3204	882.222	2.87365
NM	WW	e	MW	M	e	44	13.89	1.59491	88.5175	1457.2	2.32411
M	MW	e					RFW Tot	NEW RDW tot

## Sheet: Shoot parameters
Water regime	Myco	Table	Plant number	Shoot fresh weight	Shoot dry weight	Shoot water content	P mg/kg	P content (mg)
WW	NM	a	1	62.19	6.05244	90.2678	2422.55	14.6623
MW	NM	a	2	45.44	5.74798	87.3504	1826.6	10.4993
PW	NM	a	3	32.65	4.17498	87.2129	1903.29	7.94618
WW	M	a	4	62.08	8.27308	86.6735	890.98	7.37115
MW	M	a	5	52.44	5.86704	88.8119	1665.18	9.76967
PW	M	a	6	41.5	3.97182	90.4293	2376.6	9.43942
WW	M	a	7	52.18	7.96684	84.732	766.598	6.10737
WW	NM	b	10	46.13	6.95138	84.9309	905.967	6.29772
MW	NM	b	11	35.89	5.17909	85.5695	1187.77	6.15159
PW	NM	b	12	36.62	5.33528	85.4307	1617.39	8.62924
WW	M	b	13	65.2	10.5777	83.7765	936.157	9.90242
MW	M	b	14	58.79	5.77617	90.1749	1583.83	9.14849
PW	M	b	15	48.27	5.56626	88.4685	2116	11.7782
MW	NM	b	16	36.72	5.04557	86.2594	1090.41	5.50172
WW	NM	c	19	59.25	8.46683	85.71	1103.5	9.34318
MW	NM	c	20	39.41	6.35194	83.8824	1307.98	8.30821
PW	NM	c	21	37.67	5.08464	86.5022	1420.87	7.22462
WW	M	c	22	55.61	5.55987	90.002	698.23	3.88207
MW	M	c	23	48.53	3.74357	92.2861	1286.02	4.81432
PW	M	c	24	37.15	3.99704	89.2408	2212.03	8.84158
PW	M	c	25	45.33	5.23093	88.4603	2755.03	14.4114
WW	NM	d	28	72.38	10.4752	85.5275	1044.67	10.9431
MW	NM	d	29	60.78	7.48185	87.6903	1556.22	11.6434
PW	NM	d	30	37.66	4.51676	88.0065	2182.77	9.85907
WW	M	d	31	57.5	12.1727	78.83	589.315	7.17358
MW	M	d	32	47.23	4.7792	89.881	1921.87	9.18502
PW	M	d	33	45.02	5.11383	88.641	1987.18	10.1621
PW	NM	d	34	30.72	4.47173	85.4436	1845.8	8.25395
WW	NM	e	37	52.66	8.80858	83.2727	706.008	6.21893
MW	NM	e	38	47.67	5.90688	87.6088	1290.11	7.62053
PW	NM	e	39	30.64	4.36961	85.7389	1985.49	8.67583
WW	M	e	40	64.32	8.66757	86.5243	1253.55	10.8653
MW	M	e	41	50.82	5.86686	88.4556	1715.26	10.0632
PW	M	e	42	50.03	5.54171	88.9232	1294.47	7.17356
WW	NM	e	43	54.7	3.46661	93.6625	827.386	2.86823
MW	M	e	44	49.66	6.95665	85.9914	1797.85	12.507

## Sheet: Leaf parameters
Water regime	Myco	Table	Plant number	FW	TW	DW	Leaf relative water content	Leaf water content
WW	NM	a	1	0.32	0.32	0.06	1	0.8125
MW	NM	a	2	0.25	0.24	0.03	1.04762	0.88
PW	NM	a	3	0.13	0.15	0.02	0.846154	0.846154
WW	M	a	4	0.22	0.26	0.05	0.809524	0.772727
MW	M	a	5	0.09	0.12	0.02	0.7	0.777778
PW	M	a	6	0.18	0.2	0.02	0.888889	0.888889
WW	M	a	7	0.12	0.21	0.04	0.470588	0.666667
WW	NM	b	10	0.15	0.14	0.03	1.09091	0.8
MW	NM	b	11	0.16	0.21	0.03	0.722222	0.8125
PW	NM	b	12	0.17	0.2	0.03	0.823529	0.823529
WW	M	b	13	0.17	0.17	0.04	1	0.764706
MW	M	b	14	0.27	0.31	0.05	0.846154	0.814815
PW	M	b	15	0.26	0.23	0.04	1.15789	0.846154
MW	NM	b	16	0.15	0.12	0.02	1.3	0.866667
WW	NM	c	19	0.09	0.12	0.02	0.7	0.777778
MW	NM	c	20	0.2	0.21	0.04	0.941176	0.8
PW	NM	c	21	0.15	0.1	0.01	1.55556	0.933333
WW	M	c	22	0.23	0.29	0.06	0.73913	0.73913
MW	M	c	23	0.25	0.3	0.05	0.8	0.8
PW	M	c	24	0.18	0.28	0.03	0.6	0.833333
PW	M	c	25	0.09	0.14	0.01	0.615385	0.888889
WW	NM	d	28	0.24	0.25	0.05	0.95	0.791667
MW	NM	d	29	0.18	0.22	0.04	0.777778	0.777778
PW	NM	d	30	0.15	0.19	0.03	0.75	0.8
WW	M	d	31	0.18	0.33	0.06	0.444444	0.666667
MW	M	d	32	0.2	0.35	0.04	0.516129	0.8
PW	M	d	33	0.17	0.22	0.03	0.736842	0.823529
PW	NM	d	34	0.09	0.11	0.01	0.8	0.888889
WW	NM	e	37	0.08	0.16	0.02	0.428571	0.75
MW	NM	e	38	0.19	0.24	0.04	0.75	0.789474
PW	NM	e	39	0.12	0.12	0.02	1	0.833333
WW	M	e	40	0.22	0.27	0.04	0.782609	0.818182
MW	M	e	41	0.18	0.2	0.02	0.888889	0.888889
PW	M	e	42	0.2	0.26	0.03	0.73913	0.85
WW	NM	e	43	0.15	0.18	0.03	0.8	0.8
MW	M	e	44	0.2	0.23	0.04	0.842105	0.8

## Sheet: Pi uptake
Myco	Water regime	Time	Plant number	Table	P (mg/l)	%
NM	WW	0	1	a	6.27682	100
NM	MW	0	2	a	6.23022	100			Normalization by T0 and nv
NM	PW	0	3	a	6.11989	100							Pi (tn)= [Pi (t)+(Pnv(t0)-Pnv(t)] /Pi (t0)
M	WW	0	4	a	6.21951	100			nv=non vegetalized controls
M	MW	0	5	a	6.21412	100
M	PW	0	6	a	6.32906	100
M	WW	0	7	a	6.37886	100
nv	WW	0	8	a	6.33902	100
nv	PW	0	9	a	6.32906	100
NM	WW	0	10	b	6.42367	100
NM	MW	0	11	b	6.36786	100
NM	PW	0	12	b	6.41249	100
M	WW	0	13	b	6.41228	100
M	MW	0	14	b	6.49188	100
M	PW	0	15	b	6.46862	100
NM	MW	0	16	b	6.45866	100
nv	WW	0	17	b	6.5068	100
nv	MW	0	18	b	6.525	100
NM	WW	0	19	c	6.48356	100
NM	MW	0	20	c	6.565	100
NM	PW	0	21	c	6.05033	100
M	WW	0	22	c	6.14713	100
M	MW	0	23	c	6.14201	100
M	PW	0	24	c	6.125	100
M	PW	0	25	c	6.10751	100
nv	MW	0	26	c	6.13246	100
nv	PW	0	27	c	6.18868	100
NM	WW	0	28	d	6.18963	100
NM	MW	0	29	d	6.23914	100
NM	PW	0	30	d	6.28628	100
M	WW	0	31	d	6.19635	100
M	MW	0	32	d	6.36	100
M	PW	0	33	d	6.275	100
NM	PW	0	34	d	6.2528	100
nv	WW	0	35	d	6.32294	100
nv	MW	0	36	d	6.25781	100
NM	WW	0	37	e	5.94563	100
NM	MW	0	38	e	6.3191	100
NM	PW	0	39	e	6.31	100
M	WW	0	40	e	6.27	100
M	MW	0	41	e	6.305	100
M	PW	0	42	e	6.29288	100
NM	WW	0	43	e	6.325	100
M	MW	0	44	e	6.40437	100
nv	PW	0	45	e	6.32207	100
NM	WW	9	1	a	4.30163	73.9956
NM	MW	9	2	a	5.64739	90.7303
NM	PW	9	3	a	5.52776	90.9658
M	WW	9	4	a	4.29453	74.5633
M	MW	9	5	a	4.88979	78.7737
M	PW	9	6	a	5.29056	84.2116
M	WW	9	7	a	4.05554	68.954
nv	WW	9	8	a	5.93545	99.0436
nv	PW	9	9	a	6.12145	97.3398
NM	WW	9	10	b	3.86376	65.4875
NM	MW	9	11	b	5.88769	92.5428
NM	PW	9	12	b	5.52348	86.7482
M	WW	9	13	b	3.44417	59.0603
M	MW	9	14	b	5.00798	77.2239
M	PW	9	15	b	5.2416	81.6379
NM	MW	9	16	b	5.89452	91.3475
nv	WW	9	17	b	6.04729	98.2084
nv	MW	9	18	b	6.25918	96.0075
NM	WW	9	19	c	4.24573	70.7739
NM	MW	9	20	c	5.92989	90.4066
NM	PW	9	21	c	6.06042	100
M	WW	9	22	c	4.0543	71.5332
M	MW	9	23	c	5.67118	92.4206
M	PW	9	24	c	5.40945	88.9584
M	PW	9	25	c	5.77617	95.2174
nv	MW	9	26	c	6.32117	100
nv	PW	9	27	c	6.10186	99.2312
NM	WW	9	28	d	3.87181	68.0936
NM	MW	9	29	d	5.85725	93.9641
NM	PW	9	30	d	6.17693	98.8848
M	WW	9	31	d	3.66458	64.6754
M	MW	9	32	d	5.26927	82.9335
M	PW	9	33	d	5.29927	85.076
NM	PW	9	34	d	5.93562	95.555
nv	WW	9	35	d	6.15721	100
nv	MW	9	36	d	6.31901	100
NM	WW	9	37	e	4.29463	77.9997
NM	MW	9	38	e	5.36087	84.9198
NM	PW	9	39	e	5.51585	88.0363
M	WW	9	40	e	4.0757	70.4727
M	MW	9	41	e	4.87056	77.3333
M	PW	9	42	e	5.32578	85.2554
NM	WW	9	43	e	4.22824	72.2716
M	MW	9	44	e	5.43275	84.9116
nv	PW	9	45	e	6.49877	100
NM	WW	21	1	a	2.11708	47.0399
NM	MW	21	2	a	4.05711	74.7278
NM	PW	21	3	a	2.12683	40.4924
M	WW	21	4	a	1.89047	43.8299
M	MW	21	5	a	2.13266	43.9524
M	PW	21	6	a	3.93598	67.739
M	WW	21	7	a	1.73025	40.2233
nv	WW	21	8	a	5.55312	100
nv	PW	21	9	a	5.77913	96.861
NM	WW	21	10	b	1.82235	41.3763
NM	MW	21	11	b	4.46303	79.487
NM	PW	21	12	b	3.63805	62.2116
M	WW	21	13	b	0.488991	20.656
M	MW	21	14	b	1.74763	36.141
M	PW	21	15	b	2.7815	48.4302
NM	MW	21	16	b	4.414	77.6104
nv	WW	21	17	b	5.6329	99.4103
nv	MW	21	18	b	5.45841	92.8276
NM	WW	21	19	c	1.9685	43.2483
NM	MW	21	20	c	4.55162	78.4495
NM	PW	21	21	c	4.07387	73.1387
M	WW	21	22	c	1.30767	34.8651
M	MW	21	23	c	3.7438	70.6999
M	PW	21	24	c	3.32821	60.073
M	PW	21	25	c	3.68474	66.0826
nv	MW	21	26	c	5.87785	100
nv	PW	21	27	c	5.9542	100
NM	WW	21	28	d	1.1804	32.5695
NM	MW	21	29	d	4.08632	75.0891
NM	PW	21	30	d	4.67928	80.0243
M	MW	21	32	d	3.08642	57.9404
M	PW	21	33	d	3.51136	61.5557
NM	PW	21	34	d	4.30812	74.5168
nv	WW	21	35	d	5.47615	99.8219
nv	MW	21	36	d	5.78323	100
NM	WW	21	37	e	2.20726	51.1769
NM	MW	21	38	e	4.01281	72.9756
NM	PW	21	39	e	4.27521	73.3197
M	WW	21	40	e	1.1283	31.321
M	MW	21	41	e	4.25416	76.9668
M	PW	21	42	e	2.90091	51.6802
NM	WW	21	43	e	1.94039	43.888
M	MW	21	44	e	3.06054	57.1349
nv	PW	21	45	e	6.05269	100
NM	WW	42	1	a	0.0613136	21.7096
NM	MW	42	2	a	0.899657	35.4858
NM	PW	42	3	a	1.12336	36.3457
M	WW	42	4	a	0.139489	26.9394
M	MW	42	5	a	0.0929719	22.5962
M	PW	42	6	a	1.25008	40.4684
M	WW	42	7	a	0.0606852	25.9206
nv	WW	42	8	a	4.85925	100
nv	PW	42	9	a	5.13784	100
NM	WW	42	10	b	0.0979005	26.019
NM	MW	42	11	b	0.475953	28.065
NM	PW	42	12	b	0.846943	33.6551
M	WW	42	13	b	0.0195398	24.4562
M	MW	42	14	b	0.0356087	20.7458
M	PW	42	15	b	0.249265	24.1234
NM	MW	42	16	b	2.55611	59.8776
nv	WW	42	17	b	4.90798	100
nv	MW	42	18	b	4.88294	94.9292
NM	WW	42	19	c	0.159826	26.2997
NM	MW	42	20	c	1.228	38.6776
NM	PW	42	21	c	1.04687	38.974
M	WW	42	22	c	0.0220224	24.2686
M	MW	42	23	c	1.00104	37.6461
M	PW	42	25	c	0.692591	32.8084
nv	MW	42	26	c	5.0026	100
nv	PW	42	27	c	5.19226	100
NM	WW	42	28	d	0.10342	26.921
NM	MW	42	29	d	0.645158	31.356
NM	PW	42	30	d	1.74878	48.677
M	MW	42	31	d	0.751836	32.4374
M	PW	42	32	d	0.485945	28.6395
NM	PW	42	33	d	1.2936	41.6579
nv	WW	42	34	d	4.74719	100
nv	MW	42	35	d	5.09617	100
NM	WW	42	36	d	0.116092	26.3728
NM	MW	42	37	e	0.983015	36.3058
NM	PW	42	38	e	1.37821	42.6211
M	WW	42	39	e	0.0327667	26.645
M	MW	42	40	e	1.29032	41.2609
M	PW	42	41	e	0.270655	25.137
NM	WW	42	42	e	0.0753846	25.9463
M	MW	42	43	e	0.435115	27.2673
nv	PW	42	44	e	5.20685	100

## Sheet: AMF colonization
Stress	plant Number	table	positive	A%	V%	hyphae only	arc sin myco	arcsinA	arcsinV
MW	5	a	64	44	30	17	0.694498	0.455599	0.304693			PM	premycorrhized plants at time of transfer to the perlite
MW	23	c	56	44	40	5	0.594386	0.455599	0.411517
MW	41	e	82	58	25	20	0.961411	0.618729	0.25268
MW	44	e	70	58	47	3	0.775397	0.618729	0.489291
MW	32	d	47	40	21	5	0.489291	0.411517	0.211575
MW	14	b	97	59	60	5	1.32523	0.631059	0.643501
PW	6	a	31	30	24	2	0.315193	0.304693	0.242366
PW	25	c	80	57	46	16	0.927295	0.606506	0.477995
PW	24	c	51	49	16	12	0.535185	0.51209	0.160691
PW	33	d	66	63	16	2	0.720819	0.681553	0.160691
PW	42	e	79	65	22	12	0.910809	0.707584	0.221814
PW	15	b	73	61	25	8	0.818322	0.656061	0.25268
WW	40	e	49	48	31	5	0.51209	0.500655	0.315193
WW	4	a	77	62	56	9	0.878841	0.668743	0.594386
WW	13	b	93	89	64	1	1.19441	1.09735	0.694498
WW	7	a	76	72	44	5	0.863313	0.803802	0.455599
WW	31	d	85	69	41	7	1.01599	0.761489	0.422454
WW	22	c	82	72	45	5	0.961411	0.803802	0.466765
PM	1	f	97	69	35.5	23.5	1.32523	0.761489	0.362914
PM	2	f	94.5	60.5	48	18.5	1.23759	0.649766	0.500655
PM	3	f	98	73	42	16.5	1.37046	0.818322	0.433445

## Sheet: Gaz exchange parameters
Date	Water regime	Myco	Table	Plant number	tm	eref	^e	cref	^c	Qleaf	Tch	Tl	u	p	ci	E	gs	A
2017-04-03	WW	NM	a	1	09:27:14	11.7	1.2	441	4	174	30.9	31.2	202.3	1018	203	0.37	0.01	1.58	3 measurements per leaf
2017-04-03	WW	NM	a	1	09:30:00	11.9	0.3	444	4	178	31	31.3	202.5	1018	-35	0.16	0	1.4
2017-04-03	WW	NM	a	1	09:30:10	11.9	0.3	444	3	180	31	31.3	201.8	1018	-206	0.1	0	1.24
2017-04-03	MW	NM	a	2	09:24:05	11.7	0.6	446	1	167	30.9	31.1	202.1	1018	242	0.18	0	0.65
2017-04-03	MW	NM	a	2	09:24:15	11.7	0.5	446	1	168	30.9	31.1	201.6	1018	296	0.2	0	0.51
2017-04-03	MW	NM	a	2	09:24:24	11.8	0.5	447	2	170	30.9	31.2	202.6	1018	155	0.15	0	0.8
2017-04-03	PW	NM	a	3	09:04:30	12	0.7	445	2	135	30.5	30.7	202.5	1017	286	0.27	0	0.76
2017-04-03	PW	NM	a	3	09:04:37	12.1	0.5	445	2	133	30.5	30.7	201.6	1018	256	0.25	0	0.85
2017-04-03	PW	NM	a	3	09:04:48	12	0.7	446	2	133	30.5	30.7	202.5	1018	217	0.21	0	0.91
2017-04-03	WW	M	a	4	09:19:52	11.9	0.7	447	4	159	30.8	31.1	202.2	1017	112	0.22	0	1.4
2017-04-03	WW	M	a	4	09:20:12	11.8	0.6	448	4	159	30.8	31.1	202.5	1018	62	0.22	0	1.58
2017-04-03	WW	M	a	4	09:21:07	11.9	1	446	4	159	30.8	31.1	202	1018	225	0.43	0.01	1.7
2017-04-03	MW	M	a	5	09:12:20	11.9	0.6	445	0	151	30.6	30.9	201.7	1018	407	0.16	0	0.05
2017-04-03	MW	M	a	5	09:12:31	11.9	0.5	445	0	150	30.6	30.9	202.6	1018	421	0.14	0	0
2017-04-03	MW	M	a	5	09:12:41	12	0.4	445	0	151	30.7	30.9	201.7	1018	401	0.15	0	0.06
2017-04-03	PW	M	a	6	08:48:57	12.8	0.6	448	1	140	30.4	30.6	202.2	1017	357	0.28	0	0.41
2017-04-03	PW	M	a	6	08:49:02	12.8	0.6	449	1	141	30.4	30.6	202.6	1017	303	0.24	0	0.63
2017-04-03	PW	M	a	6	08:49:15	12.8	0.6	449	2	143	30.4	30.6	201.7	1018	216	0.2	0	0.91
2017-04-03	WW	M	a	7	08:53:19	12.6	0.6	446	2	135	30.5	30.7	202	1018	198	0.17	0	0.82
2017-04-03	WW	M	a	7	08:53:26	12.7	0.4	446	2	135	30.5	30.7	201.5	1017	189	0.15	0	0.76
2017-04-03	WW	M	a	7	08:53:39	12.7	0.4	447	2	134	30.5	30.7	202.1	1018	116	0.14	0	0.92
2017-04-03	WW	NM	b	10	08:41:28	12.6	0.3	448	2	109	30.2	30.3	202.1	1018	-286	0.06	0	0.95
2017-04-03	WW	NM	b	10	08:41:34	12.8	0.1	448	2	108	30.2	30.3	202	1017	-26	0.1	0	1
2017-04-03	WW	NM	b	10	08:41:41	12.7	0.1	448	3	109	30.2	30.4	202.8	1017	-937	0.03	0	1.12
2017-04-03	MW	NM	b	11	08:31:23	12.3	0.6	446	0	92	29.9	30	202	1017	400	0.24	0	0.13
2017-04-03	MW	NM	b	11	08:31:32	12.3	0.6	447	0	93	29.9	30.1	202.1	1017	370	0.21	0	0.26
2017-04-03	MW	NM	b	11	08:31:43	12.3	0.5	447	0	92	29.9	30.1	202.1	1017	359	0.16	0	0.23
2017-04-03	PW	NM	b	12	08:25:33	13.6	0.5	449	3	118	30.1	30.3	201.9	1017	104	0.19	0	1.36
2017-04-03	PW	NM	b	12	08:25:39	13.4	0.6	449	3	119	30.1	30.3	202.1	1018	104	0.19	0	1.36
2017-04-03	PW	NM	b	12	08:25:47	13.4	0.5	449	3	118	30.1	30.3	202	1017	149	0.21	0	1.31
2017-04-03	WW	M	b	13	08:35:24	12.4	0.2	447	2	118	29.9	30.1	202.3	1017	-15	0.07	0	0.74
2017-04-03	WW	M	b	13	08:35:35	12.5	0.1	447	2	117	29.9	30.1	201.5	1017	66	0.09	0	0.7
2017-04-03	WW	M	b	13	08:36:50	12.4	0.2	447	2	116	30	30.2	202.3	1018	-208	0.07	0	0.99
2017-04-03	MW	M	b	14	08:28:05	13	0.5	447	1	116	30	30.2	202.5	1017	299	0.23	0	0.65
2017-04-03	MW	M	b	14	08:28:15	12.8	0.7	447	1	117	30	30.2	201.9	1017	327	0.26	0	0.57
2017-04-03	MW	M	b	14	08:28:25	12.9	0.5	447	1	119	30	30.2	202.5	1017	330	0.19	0	0.41
2017-04-03	PW	M	b	15	08:19:29	14.1	0.4	452	1	102	30.2	30.4	201.5	1017	234	0.14	0	0.63
2017-04-03	PW	M	b	15	08:19:41	14.3	0.2	452	1	102	30.2	30.4	202.3	1017	165	0.09	0	0.56
2017-04-03	PW	M	b	15	08:19:51	14.3	0.2	452	1	101	30.2	30.4	202	1017	178	0.11	0	0.63
2017-04-03	MW	NM	b	16	08:16:53	14.2	0.4	453	2	106	30.3	30.5	202.5	1017	58	0.11	0	0.95
2017-04-03	MW	NM	b	16	08:17:03	14.3	0.2	453	2	105	30.3	30.4	201.9	1017	170	0.13	0	0.8
2017-04-03	MW	NM	b	16	08:17:13	14.2	0.3	453	2	104	30.3	30.4	202.2	1017	-99	0.07	0	0.91
2017-04-03	WW	NM	c	19	07:56:56	13.9	0.6	456	3	86	29.7	29.8	202.1	1017	175	0.21	0	1.28
2017-04-03	WW	NM	c	19	07:57:15	13.9	0.5	456	3	84	29.7	29.8	202.5	1017	163	0.19	0	1.21
2017-04-03	WW	NM	c	19	07:57:26	14	0.3	456	3	83	29.7	29.9	201.9	1017	111	0.15	0	1.14
2017-04-03	MW	NM	c	20	08:02:03	14.1	0.2	458	1	93	29.9	30	201.9	1017	201	0.12	0	0.67
2017-04-03	MW	NM	c	20	08:02:10	14.1	0.2	457	1	94	29.9	30	202.4	1017	223	0.08	0	0.42
2017-04-03	MW	NM	c	20	08:02:21	14	0.2	457	1	94	29.9	30	201.6	1017	158	0.06	0	0.44
2017-04-03	PW	NM	c	21	08:09:42	14.2	1	454	3	105	30.2	30.4	201.8	1017	278	0.36	0.01	1.26
2017-04-03	PW	NM	c	21	08:09:52	14.2	0.8	454	3	107	30.3	30.4	202.4	1017	262	0.31	0.01	1.21
2017-04-03	PW	NM	c	21	08:10:14	14.4	0.5	454	3	108	30.3	30.5	202.1	1017	206	0.23	0	1.2
2017-04-03	WW	M	c	22	07:59:22	13.9	1	455	3	89	29.8	29.9	202.6	1017	240	0.3	0.01	1.38
2017-04-03	WW	M	c	22	07:59:33	13.9	0.9	455	3	92	29.8	29.9	201.8	1017	259	0.31	0.01	1.28
2017-04-03	WW	M	c	22	07:59:55	13.9	0.7	457	2	92	29.8	30	201.9	1017	264	0.21	0	0.85
2017-04-03	MW	M	c	23	08:03:56	14	1.2	455	2	95	29.9	30.1	202.1	1017	342	0.43	0.01	0.93
2017-04-03	MW	M	c	23	08:04:05	14	0.9	455	2	94	29.9	30.1	201.7	1017	308	0.34	0.01	0.99
2017-04-03	MW	M	c	23	08:04:15	14.1	0.6	455	2	93	29.9	30.1	202.6	1017	284	0.25	0	0.88
2017-04-03	PW	M	c	24	08:06:53	14.2	1.2	454	2	91	30	30.2	202	1017	341	0.43	0.01	0.92
2017-04-03	PW	M	c	24	08:07:03	14.2	1.1	454	2	91	30	30.2	202.3	1017	344	0.43	0.01	0.89
2017-04-03	PW	M	c	24	08:07:14	14.2	1.1	454	2	91	30.1	30.2	201.9	1017	354	0.38	0.01	0.7
2017-04-03	PW	M	c	25	08:14:30	14.3	0.5	453	2	111	30.3	30.5	202	1017	201	0.19	0	1
2017-04-03	PW	M	c	25	08:14:43	14.4	0.4	453	3	111	30.4	30.6	201.9	1017	106	0.15	0	1.14
2017-04-03	PW	M	c	25	08:14:48	14.4	0.4	453	3	110	30.3	30.6	202.4	1017	106	0.15	0	1.14
2017-04-03	WW	NM	d	28	07:38:11	13.6	1.2	453	3	69	28.3	28.4	201.9	1017	310	0.39	0.01	1.3
2017-04-03	WW	NM	d	28	07:38:21	13.7	1	453	3	69	28.3	28.4	202.2	1017	311	0.39	0.01	1.27
2017-04-03	WW	NM	d	28	07:38:35	13.7	1	453	4	71	28.3	28.4	201.7	1017	288	0.39	0.01	1.52
2017-04-03	MW	NM	d	29	07:46:45	13.7	0.5	455	0	78	29	29.1	202.3	1017	384	0.18	0	0.23
2017-04-03	MW	NM	d	29	07:46:56	13.8	0.4	455	0	78	29	29.1	201.8	1017	396	0.18	0	0.18
2017-04-03	MW	NM	d	29	07:47:07	13.8	0.4	455	0	77	29	29.1	202.2	1017	392	0.18	0	0.2
2017-04-03	PW	NM	d	30	07:54:09	13.9	0.6	455	1	85	29.6	29.7	202.2	1017	258	0.15	0	0.62
2017-04-03	PW	NM	d	30	07:54:18	13.9	0.5	455	2	84	29.6	29.7	201.9	1017	173	0.16	0	1.03
2017-04-03	PW	NM	d	30	07:54:28	13.9	0.5	455	2	83	29.6	29.8	202.3	1017	210	0.16	0	0.89
2017-04-03	WW	M	d	31	07:35:29	13.6	0.8	451	5	70	28	28.1	201.9	1017	199	0.29	0.01	1.87
2017-04-03	WW	M	d	31	07:35:58	13.7	0.6	452	6	68	28.1	28.2	202.3	1017	89	0.24	0.01	2.23
2017-04-03	WW	M	d	31	07:36:08	13.6	0.6	452	5	68	28.1	28.2	201.5	1016	170	0.25	0.01	1.78
2017-04-03	MW	M	d	32	07:44:11	13.7	0.2	455	0	73	28.8	28.9	201.6	1017	350	0.12	0	0.27
2017-04-03	MW	M	d	32	07:44:28	13.7	0.2	455	0	73	28.9	29	201.8	1017	364	0.09	0	0.17
2017-04-03	MW	M	d	32	07:44:40	13.8	0.1	455	0	73	28.9	29	202.3	1017	286	0.07	0	0.26
2017-04-03	PW	M	d	33	07:41:11	13.6	0.6	453	2	72	28.6	28.7	202.5	1017	273	0.2	0	0.82
2017-04-03	PW	M	d	33	07:41:30	13.6	0.6	453	2	72	28.6	28.7	202.3	1017	263	0.2	0	0.89
2017-04-03	PW	M	d	33	07:41:42	13.6	0.6	453	3	72	28.6	28.7	202	1017	206	0.21	0	1.24
2017-04-03	PW	NM	d	34	07:49:26	13.9	0.9	454	1	81	29.2	29.3	201.6	1017	375	0.31	0.01	0.46
2017-04-03	PW	NM	d	34	07:50:33	13.8	0.6	455	2	81	29.3	29.4	201.9	1017	259	0.21	0	0.93
2017-04-03	PW	NM	d	34	07:50:48	13.9	0.5	455	2	81	29.3	29.5	201.6	1017	213	0.18	0	0.98
2017-04-03	WW	NM	e	37	07:20:20	13.2	0.8	454	2	54	25.3	25.3	201.6	1016	353	0.28	0.01	0.86
2017-04-03	WW	NM	e	37	07:20:30	13.3	0.7	454	2	55	25.3	25.4	202.1	1016	349	0.27	0.01	0.85
2017-04-03	WW	NM	e	37	07:20:41	13.3	0.7	454	2	56	25.3	25.4	201.7	1016	325	0.26	0.01	1.02
2017-04-03	MW	NM	e	38	07:25:26	13.4	0.6	452	4	66	26.4	26.5	202.2	1016	243	0.23	0.01	1.41
2017-04-03	MW	NM	e	38	07:25:36	13.5	0.5	452	4	67	26.4	26.5	201.8	1016	135	0.18	0	1.69
2017-04-03	MW	NM	e	38	07:25:45	13.4	0.5	451	3	68	26.4	26.6	202.1	1016	194	0.17	0	1.31
2017-04-03	PW	NM	e	39	07:22:36	13.3	0.5	453	1	65	25.8	25.9	202.6	1016	322	0.17	0	0.66
2017-04-03	PW	NM	e	39	07:22:49	13.3	0.5	453	1	64	25.8	25.9	202	1016	326	0.16	0	0.61
2017-04-03	PW	NM	e	39	07:22:57	13.4	0.4	453	1	65	25.8	25.9	202.1	1016	305	0.12	0	0.53
2017-04-03	WW	M	e	40	07:18:14	13.1	0.8	456	2	54	24.8	24.9	201.6	1016	367	0.31	0.01	0.85
2017-04-03	WW	M	e	40	07:18:24	13.2	0.6	456	2	53	24.8	24.9	202.6	1016	350	0.23	0.01	0.78
2017-04-03	WW	M	e	40	07:18:35	13.1	0.6	456	2	54	24.9	25	201.6	1016	341	0.23	0.01	0.84
2017-04-03	MW	M	e	41	07:15:48	13	0.2	460	0	58	24.2	24.2	202	1016	416	0.05	0	0.06
2017-04-03	MW	M	e	41	07:16:29	13.1	0.1	460	0	56	24.4	24.4	201.7	1016	377	0.05	0	0.14
2017-04-03	MW	M	e	41	07:16:50	13.1	0.1	459	0	55	24.4	24.5	201.5	1016	357	0.07	0	0.23
2017-04-03	PW	M	e	42	07:32:49	13.7	0.7	450	1	70	27.7	27.8	202.1	1017	357	0.31	0.01	0.66
2017-04-03	PW	M	e	42	07:33:09	13.7	0.5	451	1	72	27.8	27.9	202.4	1017	318	0.21	0	0.69
2017-04-03	PW	M	e	42	07:33:19	13.7	0.5	451	2	72	27.8	27.9	201.8	1017	299	0.2	0	0.74
2017-04-03	WW	NM	e	43	07:30:15	13.6	0.6	451	3	73	27.4	27.5	201.9	1016	268	0.25	0.01	1.2
2017-04-03	WW	NM	e	43	07:30:33	13.6	0.5	451	2	73	27.4	27.5	202	1016	240	0.18	0	1.02
2017-04-03	WW	NM	e	43	07:30:43	13.7	0.4	452	3	73	27.4	27.6	202.5	1016	233	0.19	0	1.12
2017-04-03	MW	M	e	44	07:27:46	13.5	0.4	451	1	68	26.9	27	202	1016	359	0.2	0	0.46
2017-04-03	MW	M	e	44	07:28:00	13.5	0.5	451	1	68	26.9	27.1	202.1	1016	353	0.17	0	0.41
2017-04-03	MW	M	e	44	07:28:12	13.5	0.4	451	0	68	27	27.1	202.2	1016	346	0.12	0	0.31
2017-04-05	WW	NM	a	1	09:19:03	12.7	2.2	422	6	95	29.8	30	201.9	1018	267	0.78	0.02	2.4
2017-04-05	WW	NM	a	1	09:18:59	12.7	2.3	422	6	98	29.8	30	201.6	1018	267	0.78	0.02	2.4
2017-04-05	WW	NM	a	1	09:18:44	12.8	2.3	421	3	102	29.8	30	201.9	1018	337	0.89	0.03	1.34
2017-04-05	MW	NM	a	2	09:21:46	12.7	3.4	420	7	102	29.8	30	201.7	1018	310	1.17	0.04	2.49
2017-04-05	MW	NM	a	2	09:22:09	12.7	3.2	421	6	108	29.8	30	201.5	1018	312	1.12	0.04	2.33
2017-04-05	MW	NM	a	2	09:22:19	12.8	3	418	3	108	29.8	30	202.5	1018	350	1.09	0.04	1.26
2017-04-05	PW	NM	a	3	09:10:14	12.7	3.6	424	9	131	29.5	29.7	201.8	1017	292	1.28	0.05	3.43
2017-04-05	PW	NM	a	3	09:10:00	12.6	3.8	426	13	133	29.5	29.7	202.1	1017	260	1.35	0.05	4.71
2017-04-05	PW	NM	a	3	09:10:04	12.7	3.7	424	11	133	29.5	29.7	202.1	1017	276	1.32	0.05	4.04
2017-04-05	WW	M	a	4	09:26:00	12.7	0.8	420	4	94	29.9	30	201.8	1018	103	0.24	0	1.62
2017-04-05	WW	M	a	4	09:27:25	12.8	0.6	419	1	101	29.9	30.1	201.5	1018	322	0.24	0	0.41
2017-04-05	WW	M	a	4	09:27:37	12.7	0.8	418	0	104	29.9	30.1	202	1018	365	0.24	0	0.18
2017-04-05	MW	M	a	5	09:16:34	12.7	1.8	424	9	127	29.7	29.9	201.6	1018	171	0.6	0.02	3.19
2017-04-05	MW	M	a	5	09:16:42	12.7	1.7	422	6	128	29.7	29.9	201.8	1018	222	0.56	0.02	2.29
2017-04-05	MW	M	a	5	09:16:54	12.8	1.5	422	7	133	29.7	30	201.8	1018	201	0.54	0.01	2.47
2017-04-05	PW	M	a	6	09:13:02	12.6	6.2	424	14	123	29.6	29.8	201.6	1018	310	2.1	0.09	5.01
2017-04-05	PW	M	a	6	09:12:51	12.7	6.2	424	14	128	29.6	29.8	202.4	1018	309	2.13	0.09	5.1
2017-04-05	PW	M	a	6	09:12:43	12.6	6.4	424	14	131	29.6	29.8	201.7	1018	316	2.22	0.1	4.95
2017-04-05	WW	M	a	7	08:59:45	12.3	0.7	427	6	75	29.1	29.2	201.8	1018	30	0.25	0	2.22
2017-04-05	WW	M	a	7	09:00:58	12.3	0.6	427	4	75	29.1	29.3	202.1	1017	161	0.27	0.01	1.55
2017-04-05	WW	M	a	7	08:58:05	12.3	0.9	426	3	89	29.1	29.2	201.8	1017	245	0.32	0.01	1.21
2017-04-05	WW	NM	b	10	08:55:34	12.3	1.9	426	2	56	29.1	29.2	201.6	1018	355	0.69	0.02	0.87
2017-04-05	WW	NM	b	10	08:55:43	12.1	1.9	426	2	57	29.1	29.2	202.3	1017	351	0.63	0.02	0.85
2017-04-05	WW	NM	b	10	08:55:54	12.2	1.8	426	2	58	29.1	29.2	201.7	1018	355	0.6	0.02	0.75
2017-04-05	MW	NM	b	11	08:50:04	12.2	1.5	427	2	44	29.1	29.2	201.8	1018	340	0.51	0.01	0.83
2017-04-05	MW	NM	b	11	08:50:11	12.2	1.4	427	2	44	29.1	29.2	202.1	1017	340	0.51	0.01	0.83
2017-04-05	MW	NM	b	11	08:49:38	12.2	1.8	427	1	46	29.1	29.2	201.8	1017	385	0.61	0.02	0.34
2017-04-05	PW	NM	b	12	08:46:00	12.4	2.7	426	0	57	29.1	29.2	202	1017	401	0.96	0.03	0.18
2017-04-05	PW	NM	b	12	08:46:17	12.3	2.8	428	4	59	29.1	29.2	202	1017	346	0.96	0.03	1.47
2017-04-05	PW	NM	b	12	08:46:59	12.3	2.6	429	4	59	29.1	29.2	202.5	1017	331	0.85	0.03	1.62
2017-04-05	WW	M	b	13	08:52:32	12.2	0.9	427	2	49	29.1	29.2	201.9	1018	278	0.33	0.01	1.01
2017-04-05	WW	M	b	13	08:52:16	12.2	1	426	3	50	29.1	29.2	202.6	1018	275	0.38	0.01	1.17
2017-04-05	WW	M	b	13	08:51:57	12.3	1	426	2	52	29.1	29.2	202.5	1018	323	0.4	0.01	0.79
2017-04-05	MW	M	b	14	08:43:24	12.5	0.9	429	5	67	29.1	29.2	201.9	1017	196	0.36	0.01	1.79
2017-04-05	MW	M	b	14	08:43:47	12.3	0.9	428	3	68	29.1	29.2	201.8	1018	260	0.31	0.01	1.1
2017-04-05	MW	M	b	14	08:43:52	12.3	1	428	3	69	29.1	29.2	202.2	1017	260	0.31	0.01	1.1
2017-04-05	PW	M	b	15	08:40:30	12.5	1.1	427	5	74	29.1	29.2	201.6	1017	194	0.37	0.01	1.86
2017-04-05	PW	M	b	15	08:40:19	12.4	1.1	427	6	75	29.1	29.2	202.1	1018	195	0.43	0.01	2.14
2017-04-05	PW	M	b	15	08:40:04	12.4	1.2	428	6	76	29.1	29.2	202.1	1017	199	0.46	0.01	2.27
2017-04-05	MW	NM	b	16	08:34:49	12.4	1.3	429	4	83	29.1	29.2	201.6	1017	274	0.48	0.01	1.55
2017-04-05	MW	NM	b	16	08:36:40	12.4	0.6	428	4	93	29.1	29.2	201.9	1017	171	0.25	0	1.4
2017-04-05	MW	NM	b	16	08:36:27	12.4	0.7	428	4	96	29.1	29.2	202.5	1017	162	0.24	0	1.39
2017-04-05	WW	NM	c	19	07:47:09	13.8	3	444	0	37	29.5	29.6	202	1017	422	1.03	0.04	0.12
2017-04-05	WW	NM	c	19	07:47:29	13.8	3	445	0	38	29.5	29.6	202.5	1017	418	1.02	0.04	0.23
2017-04-05	WW	NM	c	19	07:47:40	13.8	3	445	0	38	29.5	29.6	201.5	1017	417	1.01	0.04	0.26
2017-04-05	MW	NM	c	20	07:58:22	13.6	2.8	445	2	40	29.3	29.3	202.3	1017	393	0.98	0.04	0.86
2017-04-05	MW	NM	c	20	07:58:33	13.6	2.7	445	1	40	29.3	29.3	201.9	1018	408	0.94	0.03	0.46
2017-04-05	MW	NM	c	20	07:58:59	13.7	2.6	446	5	40	29.2	29.3	202.1	1017	351	0.91	0.03	1.75
2017-04-05	PW	NM	c	21	08:04:38	13.5	2.1	440	0	40	29.1	29.2	202.3	1018	412	0.72	0.02	0.18
2017-04-05	PW	NM	c	21	08:05:31	13.5	2	436	0	40	29.1	29.1	201.9	1018	405	0.73	0.03	0.25
2017-04-05	PW	NM	c	21	08:06:07	13.3	2	438	0	40	29	29.1	202.2	1018	418	0.65	0.02	0.05
2017-04-05	WW	M	c	22	07:51:32	13.7	1.7	448	2	41	29.5	29.5	201.7	1017	365	0.58	0.02	0.9
2017-04-05	WW	M	c	22	07:51:42	13.9	1.5	448	2	41	29.5	29.5	202.4	1017	354	0.57	0.02	1.03
2017-04-05	WW	M	c	22	07:51:54	13.7	1.5	448	3	42	29.5	29.5	201.9	1017	343	0.51	0.02	1.07
2017-04-05	MW	M	c	23	07:55:10	13.6	1.5	451	3	40	29.4	29.4	202.1	1017	328	0.51	0.02	1.28
2017-04-05	MW	M	c	23	07:55:43	13.5	1.3	451	3	40	29.3	29.4	201.6	1017	331	0.43	0.01	1.05
2017-04-05	MW	M	c	23	07:55:53	13.6	1.2	449	1	40	29.3	29.4	202.2	1017	390	0.41	0.01	0.4
2017-04-05	PW	M	c	24	08:02:11	13.6	1.4	440	1	39	29.2	29.2	202.3	1018	383	0.53	0.02	0.51
2017-04-05	PW	M	c	24	08:00:59	13.5	1.8	440	0	40	29.2	29.2	201.5	1017	401	0.63	0.02	0.33
2017-04-05	PW	M	c	24	08:01:40	13.6	1.7	440	1	40	29.2	29.2	201.8	1017	390	0.57	0.02	0.44
2017-04-05	PW	M	c	25	08:31:16	12.6	1.1	429	3	64	29.1	29.2	202.3	1018	310	0.45	0.01	1.06
2017-04-05	PW	M	c	25	08:31:35	12.6	1.1	428	2	64	29.1	29.2	202	1017	311	0.42	0.01	0.99
2017-04-05	PW	M	c	25	08:31:50	12.6	1	428	2	64	29.1	29.2	201.9	1017	293	0.36	0.01	0.99
2017-04-05	WW	NM	d	28	07:39:30	13.6	3.3	445	3	56	29.1	29.2	202.1	1017	380	1.11	0.04	1.34
2017-04-05	WW	NM	d	28	07:39:47	13.7	3.1	444	3	56	29.1	29.2	202.2	1017	382	1.07	0.04	1.23
2017-04-05	WW	NM	d	28	07:39:05	13.7	3.3	445	3	58	29.1	29.2	202.4	1017	382	1.11	0.04	1.29
2017-04-05	MW	NM	d	29	07:36:35	13.6	2.4	446	4	65	28.9	29	201.8	1017	354	0.87	0.03	1.63
2017-04-05	MW	NM	d	29	07:35:52	13.6	2.5	446	5	67	28.9	29	202.1	1017	354	0.94	0.04	1.79
2017-04-05	MW	NM	d	29	07:36:07	13.6	2.5	446	5	67	28.9	29	201.5	1017	352	0.92	0.03	1.77
2017-04-05	PW	NM	d	30	07:26:57	13.3	1.8	448	5	74	28.3	28.4	201.6	1017	309	0.61	0.02	1.95
2017-04-05	PW	NM	d	30	07:27:22	13.4	1.5	447	5	77	28.3	28.4	201.6	1016	307	0.56	0.02	1.8
2017-04-05	PW	NM	d	30	07:27:31	13.3	1.6	447	4	79	28.3	28.5	202.1	1016	310	0.55	0.02	1.73
2017-04-05	WW	M	d	31	07:44:31	13.8	0	444	0	44	29.4	29.5	201.7	1017	216	0.03	0	0.15
2017-04-05	WW	M	d	31	07:43:07	13.8	0.1	443	0	46	29.4	29.4	201.9	1017	353	0.06	0	0.11
2017-04-05	WW	M	d	31	07:43:17	13.9	0	444	0	46	29.4	29.5	202.1	1017	-839	0	0	0.28
2017-04-05	MW	M	d	32	07:33:34	13.5	1.5	445	5	75	28.8	29	202.3	1017	291	0.53	0.02	1.81
2017-04-05	MW	M	d	32	07:33:10	13.5	1.5	445	4	76	28.8	28.9	202	1017	310	0.55	0.02	1.62
2017-04-05	MW	M	d	32	07:33:21	13.4	1.6	445	5	76	28.8	28.9	202	1017	291	0.52	0.02	1.8
2017-04-05	PW	M	d	33	07:30:03	13.4	2.7	446	5	77	28.6	28.7	202.3	1017	354	0.94	0.04	1.86
2017-04-05	PW	M	d	33	07:30:20	13.5	2.7	447	6	77	28.6	28.7	202.4	1017	347	0.96	0.04	2.09
2017-04-05	PW	M	d	33	07:29:27	13.4	2.7	447	5	80	28.5	28.6	202.1	1017	355	0.97	0.04	1.92
2017-04-05	PW	NM	d	34	07:24:50	13.3	1.8	449	2	50	28.1	28.2	201.7	1016	391	0.63	0.02	0.7
2017-04-05	PW	NM	d	34	07:24:57	13.3	1.8	449	2	51	28.1	28.2	201.9	1016	384	0.64	0.02	0.83
2017-04-05	PW	NM	d	34	07:25:05	13.4	1.7	448	1	51	28.1	28.2	202.1	1017	402	0.62	0.02	0.5
2017-04-05	WW	NM	e	37	07:07:14	12.4	0.2	457	0	26	25	25.1	202.6	1016	419	0.07	0	0.06
2017-04-05	WW	NM	e	37	07:08:27	12.4	0.3	456	0	28	25.3	25.3	201.9	1016	400	0.09	0	0.13
2017-04-05	WW	NM	e	37	07:08:48	12.5	0.2	455	0	29	25.3	25.4	201.8	1016	359	0.07	0	0.19
2017-04-05	MW	NM	e	38	07:15:31	12.9	0.8	453	3	60	26.6	26.7	201.7	1016	315	0.34	0.01	1.23
2017-04-05	MW	NM	e	38	07:15:39	12.9	0.7	451	2	60	26.7	26.7	202.3	1016	344	0.27	0.01	0.74
2017-04-05	MW	NM	e	38	07:16:00	12.9	0.7	452	3	60	26.7	26.8	202.4	1016	261	0.25	0.01	1.3
2017-04-05	PW	NM	e	39	07:11:59	12.6	0.2	455	0	41	26	26	201.7	1016	414	0.08	0	0.06
2017-04-05	PW	NM	e	39	07:12:19	12.7	0.1	454	0	44	26.1	26.1	201.6	1016	437	0.04	0	0
2017-04-05	PW	NM	e	39	07:13:01	12.7	0.1	454	0	51	26.2	26.3	201.5	1016	279	0.05	0	0.27
2017-04-05	WW	M	e	40	07:03:23	12	0.4	463	1	26	24.2	24.2	202.1	1016	355	0.13	0	0.43
2017-04-05	WW	M	e	40	07:04:17	12.2	0.2	463	0	28	24.4	24.4	201.9	1016	405	0.09	0	0.15
2017-04-05	WW	M	e	40	07:04:30	12.1	0.3	462	0	28	24.4	24.4	202.1	1016	442	0.11	0	0.02
2017-04-05	MW	M	e	41	07:01:17	11.9	0.2	468	2	23	23.7	23.7	202.4	1016	236	0.1	0	0.86
2017-04-05	MW	M	e	41	07:01:38	12	0.1	465	3	23	23.8	23.8	202	1016	-6	0.06	0	1.06
2017-04-05	MW	M	e	41	07:00:35	11.8	0.1	464	3	25	23.5	23.5	202.4	1016	-322	0.04	0	1.33
2017-04-05	PW	M	e	42	07:18:05	13.1	1.3	451	3	49	27.1	27.2	202.1	1016	356	0.48	0.02	1.11
2017-04-05	PW	M	e	42	07:18:15	13	1.4	451	2	49	27.1	27.2	201.7	1016	368	0.48	0.02	0.92
2017-04-05	PW	M	e	42	07:18:00	13	1.3	451	3	51	27.1	27.1	202.1	1016	359	0.51	0.02	1.14
2017-04-05	WW	NM	e	43	07:20:02	13.1	0.8	450	0	39	27.4	27.5	202	1016	412	0.32	0.01	0.19
2017-04-05	WW	NM	e	43	07:20:11	13.1	0.8	449	0	39	27.5	27.5	202.3	1016	414	0.25	0.01	0.13
2017-04-05	WW	NM	e	43	07:20:43	13.2	0.6	449	0	43	27.5	27.6	201.5	1016	402	0.24	0.01	0.19
2017-04-05	MW	M	e	44	07:22:38	13.2	0.8	449	0	41	27.8	27.9	202.1	1016	390	0.3	0.01	0.34
2017-04-05	MW	M	e	44	07:22:28	13.2	0.9	449	1	42	27.8	27.9	201.8	1016	389	0.3	0.01	0.35
2017-04-05	MW	M	e	44	07:22:17	13.2	1	449	1	43	27.8	27.9	202.6	1016	364	0.34	0.01	0.62

## Sheet: otherparameters
Myco	Water regime	Table	Plant number	Plant size (cm)	Turgid leave number	Dry leaves number	Flower number	Ear number
NM	WW	a	1	105.8	8	5	1	0
NM	MW	a	2	89.9	6	5	0	0
NM	PW	a	3	74.4	6	2	0	0
M	WW	a	4	86.9	8	4	1	1
M	MW	a	5	65.7	8	4	1	0
M	PW	a	6	79.9	6	2	0	0
M	WW	a	7	81.4	7	3	1	0
NM	WW	b	10	106.1	5	4	1	0
NM	MW	b	11	80.9	6	3	0	0
NM	PW	b	12	93.9	6	3	1	0
M	WW	b	13	122.1	7	4	1	1
M	MW	b	14	87.9	6	2	0	0
M	PW	b	15	94.9	7	3	0	0
NM	MW	b	16	89.2	6	3	1	0
NM	WW	c	19	96	5	3	1	1
NM	MW	c	20	73.4	6	3	1	0
NM	PW	c	21	78.9	4	4	1	0
M	WW	c	22	97	6	2	1	0
M	MW	c	23	70.9	6	4	0	0
M	PW	c	24	64.1	6	4	0	0
M	PW	c	25	74.4	7	4	0	0
NM	WW	d	28	116	6	4	1	1
NM	MW	d	29	100	6	4	0	0
NM	PW	d	30	87	6	3	0	0
M	WW	d	31	105	6	3	1	0
M	MW	d	32	82	6	3	0	0
M	PW	d	33	87	6	2	0	0
NM	PW	d	34	88	5	3	1	0
NM	WW	e	37	116	6	3	1	0
NM	MW	e	38	96	7	3	1	0
NM	PW	e	39	89	4	5	1	0
M	WW	e	40	91	8	3	1	0
M	MW	e	41	89	6	3	0	0
M	PW	e	42	94	6	3	0	0
NM	WW	e	43	118	7	3	1	0
M	MW	e	44	98	7	3	1	0
